# Supplementary material for: Novel Mixed Cancer-Cell Models Designed to Capture Inter-Patient Tumor Heterogeneity for Accurate Evaluation of Drug Combinations
Source: Int J Mol Sci. 2025 Dec 30;27(1):413. doi: 10.3390/ijms27010413 (PMC12785625; doi:10.3390/ijms27010413)
Supplement: Supplementary file 1 [file ijms-27-00413-s001.zip]

Archive with 1 entries (1 files):
- ijms-3971284-supplementary.pdf
